# Supplementary material for: Compounding Achromobacter Phages for Therapeutic Applications
Source: Viruses. 2023 Jul 30;15(8):1665. doi: 10.3390/v15081665 (PMC10457797; doi:10.3390/v15081665)
Supplement: Supplementary file 1 [file viruses-15-01665-s001.zip]

Archive with 1 entries (1 files):
- viruses-2470797-supplementary.pdf
